# Supplementary material for: Machine learning pipeline for blood culture outcome prediction using Sysmex XN-2000 blood sample results in Western Australia
Source: BMC Infect Dis. 2023 Aug 24;23:552. doi: 10.1186/s12879-023-08535-y (PMC10463910; doi:10.1186/s12879-023-08535-y)
Supplement: Supplementary file 2 — Additional file 2. Contains results for all models evaluated during the model training and stratified 10-fold cross validation stage. [file 12879_2023_8535_MOESM2_ESM.csv]

* = models selected for further evaluation in the complete paper
model	recall_mean	recall_std	precision_mean	precision_std	roc_auc_mean	roc_auc_std	balanced_accuracy_mean	balanced_accuracy_std	specificity_mean	specificity_std	lr+_mean	lr+_std	lr-_mean	lr-_std	j_stat_mean	j_stat_std	f2_mean	f2_std	diagnostic_odds_ratio
*xg_CBC_DIFF_CPD_1.5_boruta	0.74	0.07	0.15	0.01	0.76	0.04	0.69	0.03	0.65	0.02	2.09	0.17	0.4	0.1	0.39	0.06	0.41	0.03	5.225
rf_CBC_DIFF_CPD_1_rfe	0.63	0.09	0.18	0.03	0.76	0.04	0.69	0.05	0.76	0.02	2.64	0.46	0.49	0.12	0.39	0.09	0.41	0.06	5.387755102
rf_CBC_DIFF_CPD_1_boruta	0.63	0.08	0.17	0.02	0.76	0.04	0.69	0.04	0.75	0.02	2.57	0.42	0.49	0.11	0.39	0.09	0.41	0.05	5.244897959
rf_CBC_DIFF_CPD_1_all	0.64	0.08	0.17	0.02	0.76	0.04	0.69	0.04	0.74	0.02	2.45	0.34	0.49	0.11	0.38	0.08	0.41	0.05	5
xg_CBC_DIFF_CPD_1_boruta	0.61	0.07	0.18	0.02	0.76	0.04	0.69	0.04	0.76	0.02	2.62	0.37	0.5	0.1	0.38	0.08	0.41	0.05	5.24
xg_CBC_DIFF_CPD_2.0_boruta	0.8	0.06	0.13	0.01	0.76	0.04	0.68	0.03	0.56	0.02	1.82	0.12	0.35	0.11	0.36	0.05	0.39	0.02	5.2
rf_CBC_DIFF_CPD_1.5_boruta	0.79	0.07	0.13	0.01	0.76	0.04	0.68	0.04	0.57	0.02	1.83	0.17	0.37	0.13	0.36	0.07	0.39	0.03	4.945945946
rf_CBC_DIFF_CPD_1.5_all	0.79	0.07	0.13	0.01	0.76	0.04	0.67	0.04	0.55	0.02	1.75	0.16	0.38	0.13	0.34	0.07	0.38	0.03	4.605263158
rf_CBC_DIFF_CPD_1.5_rfe	0.76	0.08	0.13	0.01	0.76	0.04	0.67	0.03	0.58	0.03	1.83	0.16	0.41	0.13	0.34	0.07	0.39	0.03	4.463414634
xg_CBC_DIFF_CPD_2.5_boruta	0.83	0.06	0.12	0.01	0.76	0.04	0.66	0.02	0.5	0.02	1.65	0.09	0.34	0.11	0.33	0.05	0.38	0.02	4.852941176
xg_CBC_DIFF_CPD_3.0_boruta	0.87	0.05	0.11	0	0.76	0.04	0.66	0.02	0.44	0.02	1.57	0.05	0.29	0.1	0.31	0.03	0.37	0.01	5.413793103
rf_CBC_DIFF_CPD_2.0_all	0.89	0.05	0.11	0	0.76	0.04	0.64	0.02	0.38	0.02	1.45	0.07	0.28	0.12	0.28	0.04	0.36	0.02	5.178571429
xg_CBC_DIFF_CPD_3.5_boruta	0.88	0.05	0.11	0	0.76	0.04	0.64	0.02	0.4	0.02	1.47	0.07	0.29	0.11	0.28	0.04	0.36	0.02	5.068965517
rf_CBC_DIFF_CPD_2.0_boruta	0.88	0.04	0.11	0	0.76	0.04	0.64	0.02	0.39	0.02	1.46	0.06	0.3	0.1	0.28	0.04	0.36	0.01	4.866666667
rf_CBC_DIFF_CPD_2.5_boruta	0.95	0.02	0.09	0	0.76	0.04	0.6	0.01	0.25	0.03	1.27	0.04	0.18	0.08	0.21	0.02	0.34	0.01	7.055555556
rf_CBC_DIFF_CPD_2.5_all	0.95	0.03	0.09	0	0.76	0.04	0.6	0.01	0.25	0.02	1.27	0.04	0.2	0.11	0.2	0.03	0.34	0.01	6.35
rf_CBC_DIFF_CPD_3.0_boruta	0.97	0.02	0.09	0	0.76	0.04	0.57	0.01	0.16	0.02	1.17	0.02	0.16	0.1	0.14	0.02	0.32	0.01	7.3125
rf_CBC_DIFF_CPD_3.0_all	0.97	0.02	0.09	0	0.76	0.04	0.57	0.01	0.17	0.02	1.17	0.03	0.17	0.11	0.14	0.02	0.32	0.01	6.882352941
rf_CBC_DIFF_CPD_3.5_all	0.99	0.01	0.08	0	0.76	0.04	0.55	0.01	0.11	0.02	1.11	0.02	0.1	0.1	0.1	0.02	0.31	0	11.1
rf_CBC_DIFF_CPD_3.5_boruta	0.99	0.01	0.08	0	0.76	0.04	0.55	0.01	0.11	0.01	1.11	0.01	0.12	0.12	0.1	0.01	0.31	0	9.25
xg_CBC_DIFF_CPD_1_rfe	0.59	0.07	0.18	0.02	0.75	0.04	0.68	0.04	0.77	0.02	2.66	0.39	0.52	0.09	0.37	0.07	0.4	0.04	5.115384615
xg_CBC_DIFF_CPD_1_all	0.58	0.08	0.18	0.02	0.75	0.04	0.68	0.04	0.78	0.01	2.61	0.4	0.54	0.1	0.36	0.08	0.4	0.05	4.833333333
xg_CBC_DIFF_CPD_1.5_rfe	0.76	0.07	0.13	0.01	0.75	0.04	0.67	0.04	0.59	0.02	1.86	0.19	0.41	0.12	0.35	0.07	0.39	0.03	4.536585366
xg_CBC_DIFF_CPD_1.5_all	0.73	0.07	0.13	0.01	0.75	0.04	0.67	0.03	0.61	0.02	1.89	0.16	0.44	0.11	0.34	0.06	0.39	0.03	4.295454545
*rf_CBC_DIFF_1_boruta	0.61	0.08	0.16	0.02	0.75	0.04	0.67	0.04	0.73	0.02	2.3	0.33	0.53	0.11	0.34	0.08	0.39	0.05	4.339622642
xg_CBC_DIFF_CPD_2.0_rfe	0.85	0.06	0.11	0.01	0.75	0.04	0.65	0.02	0.45	0.03	1.54	0.08	0.33	0.12	0.3	0.05	0.37	0.02	4.666666667
xg_CBC_DIFF_CPD_2.0_all	0.83	0.06	0.11	0	0.75	0.04	0.65	0.02	0.47	0.02	1.56	0.07	0.35	0.12	0.3	0.04	0.37	0.02	4.457142857
rf_CBC_DIFF_CPD_2.0_rfe	0.88	0.05	0.11	0	0.75	0.04	0.65	0.02	0.41	0.02	1.5	0.06	0.29	0.11	0.29	0.04	0.36	0.02	5.172413793
xg_CBC_DIFF_CPD_2.5_rfe	0.91	0.03	0.1	0	0.75	0.04	0.63	0.01	0.34	0.02	1.38	0.05	0.26	0.09	0.25	0.03	0.35	0.01	5.307692308
xg_CBC_DIFF_CPD_2.5_all	0.89	0.05	0.1	0	0.75	0.04	0.62	0.02	0.35	0.03	1.37	0.05	0.31	0.12	0.24	0.03	0.35	0.01	4.419354839
xg_CBC_DIFF_CPD_3.0_rfe	0.94	0.02	0.1	0	0.75	0.04	0.61	0.01	0.27	0.02	1.29	0.04	0.22	0.08	0.21	0.02	0.34	0.01	5.863636364
rf_CBC_DIFF_CPD_2.5_rfe	0.93	0.03	0.09	0	0.75	0.04	0.6	0.01	0.27	0.03	1.28	0.04	0.25	0.11	0.2	0.03	0.34	0.01	5.12
xg_CBC_DIFF_CPD_3.5_rfe	0.95	0.03	0.09	0	0.75	0.04	0.59	0.01	0.22	0.02	1.22	0.04	0.21	0.13	0.17	0.03	0.33	0.01	5.80952381
rf_CBC_DIFF_CPD_3.0_rfe	0.96	0.02	0.09	0	0.75	0.04	0.58	0.01	0.19	0.02	1.19	0.03	0.19	0.11	0.15	0.03	0.32	0.01	6.263157895
rf_CBC_DIFF_CPD_3.5_rfe	0.99	0.01	0.08	0	0.75	0.04	0.55	0.01	0.12	0.02	1.12	0.02	0.12	0.12	0.11	0.02	0.31	0.01	9.333333333
xg_CBC_DIFF_1_boruta	0.64	0.08	0.16	0.02	0.74	0.04	0.68	0.04	0.72	0.01	2.29	0.29	0.5	0.11	0.36	0.08	0.4	0.04	4.58
rf_CBC_DIFF_1_rfe	0.62	0.07	0.16	0.02	0.74	0.04	0.68	0.04	0.73	0.02	2.32	0.3	0.52	0.09	0.35	0.07	0.39	0.04	4.461538462
xg_CBC_DIFF_1_all	0.62	0.09	0.16	0.02	0.74	0.04	0.68	0.04	0.73	0.02	2.3	0.35	0.52	0.12	0.35	0.09	0.39	0.05	4.423076923
rf_CBC_DIFF_1_all	0.62	0.07	0.16	0.02	0.74	0.04	0.68	0.04	0.73	0.02	2.29	0.32	0.52	0.11	0.35	0.08	0.39	0.04	4.403846154
xg_CBC_DIFF_1_rfe	0.62	0.09	0.16	0.02	0.74	0.04	0.67	0.05	0.72	0.02	2.28	0.37	0.52	0.12	0.35	0.09	0.39	0.05	4.384615385
rf_CBC_DIFF_1.5_rfe	0.77	0.07	0.12	0.01	0.74	0.04	0.66	0.03	0.55	0.03	1.74	0.15	0.4	0.13	0.33	0.07	0.38	0.03	4.35
rf_CBC_DIFF_1.5_boruta	0.77	0.07	0.13	0.01	0.74	0.04	0.67	0.03	0.57	0.03	1.77	0.16	0.41	0.13	0.33	0.07	0.38	0.03	4.317073171
xg_CBC_DIFF_1.5_rfe	0.77	0.07	0.13	0.01	0.74	0.04	0.66	0.04	0.56	0.02	1.75	0.19	0.41	0.13	0.33	0.08	0.38	0.04	4.268292683
rf_CBC_DIFF_1.5_all	0.77	0.07	0.12	0.01	0.74	0.04	0.66	0.03	0.55	0.02	1.74	0.15	0.41	0.13	0.33	0.07	0.38	0.03	4.243902439
xg_CBC_DIFF_1.5_boruta	0.75	0.08	0.13	0.01	0.74	0.04	0.66	0.04	0.58	0.02	1.78	0.18	0.43	0.13	0.33	0.08	0.38	0.04	4.139534884
xg_CBC_DIFF_1.5_all	0.77	0.06	0.12	0.01	0.74	0.04	0.66	0.03	0.56	0.02	1.72	0.14	0.42	0.11	0.32	0.06	0.38	0.03	4.095238095
xg_CBC_DIFF_2.0_all	0.87	0.04	0.11	0	0.74	0.04	0.65	0.02	0.43	0.03	1.53	0.08	0.31	0.09	0.3	0.04	0.37	0.01	4.935483871
xg_CBC_DIFF_2.0_boruta	0.82	0.06	0.11	0.01	0.74	0.04	0.65	0.02	0.48	0.02	1.58	0.09	0.37	0.11	0.3	0.05	0.37	0.02	4.27027027
xg_CBC_DIFF_2.0_rfe	0.87	0.05	0.11	0.01	0.74	0.04	0.65	0.03	0.43	0.03	1.51	0.11	0.31	0.11	0.29	0.05	0.37	0.02	4.870967742
rf_CBC_DIFF_2.0_all	0.89	0.04	0.1	0	0.74	0.04	0.63	0.02	0.37	0.02	1.43	0.06	0.29	0.09	0.27	0.03	0.36	0.01	4.931034483
rf_CBC_DIFF_2.0_boruta	0.88	0.04	0.11	0	0.74	0.04	0.64	0.02	0.4	0.02	1.46	0.07	0.31	0.1	0.27	0.04	0.36	0.01	4.709677419
rf_CBC_DIFF_2.0_rfe	0.87	0.06	0.11	0.01	0.74	0.04	0.63	0.02	0.4	0.03	1.44	0.09	0.32	0.13	0.27	0.05	0.36	0.02	4.5
xg_CBC_DIFF_2.5_boruta	0.86	0.05	0.11	0	0.74	0.04	0.64	0.02	0.42	0.02	1.47	0.07	0.34	0.12	0.27	0.04	0.36	0.02	4.323529412
xg_CBC_DIFF_3.0_boruta	0.88	0.04	0.1	0	0.74	0.04	0.63	0.02	0.37	0.02	1.41	0.05	0.31	0.09	0.26	0.03	0.35	0.01	4.548387097
xg_CBC_DIFF_3.5_boruta	0.91	0.03	0.1	0	0.74	0.04	0.62	0.01	0.34	0.02	1.37	0.03	0.27	0.07	0.25	0.02	0.35	0.01	5.074074074
xg_CBC_DIFF_2.5_all	0.92	0.03	0.1	0	0.74	0.04	0.62	0.01	0.32	0.03	1.36	0.05	0.26	0.08	0.24	0.03	0.35	0.01	5.230769231
xg_CBC_DIFF_2.5_rfe	0.91	0.04	0.1	0	0.74	0.04	0.61	0.01	0.31	0.04	1.32	0.04	0.27	0.1	0.22	0.02	0.34	0.01	4.888888889
rf_CBC_DIFF_2.5_boruta	0.94	0.04	0.1	0	0.74	0.04	0.6	0.02	0.27	0.02	1.29	0.05	0.23	0.12	0.21	0.03	0.34	0.01	5.608695652
xg_CBC_DIFF_3.0_all	0.95	0.02	0.09	0	0.74	0.04	0.6	0.01	0.25	0.02	1.27	0.04	0.2	0.08	0.2	0.03	0.34	0.01	6.35
rf_CBC_DIFF_2.5_all	0.94	0.03	0.09	0	0.74	0.04	0.6	0.02	0.26	0.02	1.27	0.05	0.21	0.12	0.2	0.03	0.34	0.01	6.047619048
xg_CBC_DIFF_3.0_rfe	0.94	0.03	0.09	0	0.74	0.04	0.6	0.02	0.26	0.04	1.27	0.06	0.22	0.08	0.2	0.03	0.34	0.01	5.772727273
rf_CBC_DIFF_2.5_rfe	0.94	0.04	0.09	0	0.74	0.04	0.6	0.02	0.26	0.03	1.28	0.06	0.23	0.13	0.2	0.04	0.34	0.01	5.565217391
xg_CBC_DIFF_CPD_3.0_all	0.92	0.04	0.09	0	0.74	0.04	0.59	0.01	0.27	0.03	1.26	0.04	0.29	0.12	0.19	0.03	0.33	0.01	4.344827586
rf_CBC_DIFF_3.0_rfe	0.97	0.02	0.09	0	0.74	0.04	0.59	0.01	0.21	0.02	1.22	0.04	0.16	0.1	0.17	0.03	0.33	0.01	7.625
rf_CBC_DIFF_3.0_boruta	0.97	0.02	0.09	0	0.74	0.04	0.58	0.01	0.2	0.01	1.21	0.03	0.17	0.09	0.17	0.02	0.33	0.01	7.117647059
rf_CBC_DIFF_3.0_all	0.97	0.01	0.09	0	0.74	0.04	0.58	0.01	0.2	0.02	1.2	0.03	0.18	0.07	0.16	0.02	0.33	0.01	6.666666667
xg_CBC_DIFF_CPD_3.5_all	0.94	0.03	0.09	0	0.74	0.04	0.57	0.01	0.2	0.02	1.18	0.02	0.28	0.14	0.14	0.02	0.32	0.01	4.214285714
rf_CBC_DIFF_3.5_boruta	0.98	0.01	0.09	0	0.74	0.04	0.57	0.01	0.15	0.01	1.16	0.02	0.12	0.08	0.13	0.02	0.32	0	9.666666667
rf_CBC_DIFF_3.5_rfe	0.98	0.02	0.09	0	0.74	0.04	0.57	0.01	0.16	0.02	1.16	0.03	0.15	0.1	0.13	0.02	0.32	0.01	7.733333333
rf_CBC_DIFF_3.5_all	0.98	0.01	0.09	0	0.74	0.04	0.56	0.01	0.15	0.01	1.15	0.03	0.15	0.09	0.12	0.02	0.32	0.01	7.666666667
xg_CBC_DIFF_3.5_all	0.96	0.02	0.09	0	0.73	0.04	0.58	0.01	0.2	0.01	1.2	0.03	0.2	0.1	0.16	0.02	0.33	0.01	6
xg_CBC_DIFF_3.5_rfe	0.96	0.02	0.09	0	0.73	0.04	0.58	0.01	0.2	0.02	1.19	0.03	0.21	0.08	0.16	0.02	0.33	0.01	5.666666667
dt_CBC_DIFF_CPD_1_rfe	0.53	0.05	0.18	0.03	0.72	0.04	0.66	0.03	0.79	0.04	2.66	0.61	0.59	0.07	0.33	0.06	0.38	0.04	4.508474576
dt_CBC_DIFF_CPD_1_all	0.53	0.05	0.18	0.03	0.72	0.04	0.66	0.03	0.79	0.04	2.66	0.61	0.59	0.07	0.33	0.06	0.38	0.04	4.508474576
dt_CBC_DIFF_CPD_1_boruta	0.53	0.05	0.18	0.03	0.72	0.04	0.66	0.03	0.79	0.04	2.66	0.61	0.59	0.07	0.33	0.06	0.38	0.04	4.508474576
dt_CBC_DIFF_1_rfe	0.62	0.06	0.15	0.03	0.72	0.04	0.66	0.04	0.7	0.04	2.15	0.48	0.55	0.09	0.32	0.08	0.38	0.05	3.909090909
dt_CBC_DIFF_1_boruta	0.62	0.06	0.15	0.03	0.72	0.04	0.66	0.04	0.7	0.04	2.15	0.48	0.55	0.09	0.32	0.08	0.38	0.05	3.909090909
dt_CBC_DIFF_1.5_rfe	0.82	0.12	0.11	0.01	0.72	0.04	0.63	0.02	0.45	0.11	1.5	0.11	0.37	0.16	0.27	0.03	0.35	0.01	4.054054054
dt_CBC_DIFF_1.5_boruta	0.82	0.12	0.11	0.01	0.72	0.04	0.63	0.02	0.45	0.11	1.5	0.11	0.37	0.16	0.27	0.03	0.35	0.01	4.054054054
dt_CBC_DIFF_2.5_rfe	0.88	0.04	0.1	0.01	0.72	0.04	0.63	0.03	0.38	0.06	1.43	0.16	0.32	0.1	0.26	0.06	0.35	0.02	4.46875
dt_CBC_DIFF_2.5_boruta	0.88	0.04	0.1	0.01	0.72	0.04	0.63	0.03	0.38	0.06	1.43	0.16	0.32	0.1	0.26	0.06	0.35	0.02	4.46875
dt_CBC_DIFF_CPD_1.5_rfe	0.83	0.1	0.11	0.01	0.72	0.04	0.63	0.02	0.44	0.11	1.49	0.18	0.37	0.13	0.26	0.04	0.35	0.01	4.027027027
dt_CBC_DIFF_CPD_1.5_boruta	0.83	0.1	0.11	0.01	0.72	0.04	0.63	0.02	0.44	0.11	1.49	0.18	0.37	0.13	0.26	0.04	0.35	0.01	4.027027027
dt_CBC_DIFF_1_all	0.62	0.05	0.15	0.03	0.71	0.04	0.66	0.04	0.7	0.04	2.15	0.48	0.55	0.09	0.32	0.08	0.38	0.05	3.909090909
dt_CBC_DIFF_1.5_all	0.82	0.12	0.11	0.01	0.71	0.04	0.63	0.01	0.45	0.11	1.5	0.11	0.37	0.15	0.27	0.03	0.35	0.01	4.054054054
dt_CBC_DIFF_2.5_all	0.88	0.04	0.1	0.01	0.71	0.04	0.63	0.03	0.38	0.07	1.43	0.17	0.33	0.09	0.26	0.06	0.35	0.02	4.333333333
dt_CBC_DIFF_CPD_1.5_all	0.82	0.1	0.11	0.01	0.71	0.04	0.63	0.02	0.44	0.11	1.49	0.18	0.39	0.12	0.26	0.04	0.35	0.01	3.820512821
dt_CBC_DIFF_CPD_2.5_rfe	0.87	0.05	0.1	0.01	0.71	0.04	0.62	0.02	0.36	0.04	1.37	0.08	0.35	0.11	0.24	0.04	0.35	0.02	3.914285714
dt_CBC_DIFF_CPD_2.5_boruta	0.87	0.05	0.1	0.01	0.71	0.04	0.62	0.02	0.36	0.04	1.37	0.08	0.35	0.11	0.24	0.04	0.35	0.02	3.914285714
dt_CBC_DIFF_2.0_rfe	0.89	0.04	0.1	0.01	0.71	0.03	0.61	0.03	0.34	0.06	1.35	0.1	0.32	0.1	0.23	0.05	0.34	0.02	4.21875
dt_CBC_DIFF_2.0_boruta	0.89	0.04	0.1	0.01	0.71	0.03	0.61	0.03	0.34	0.06	1.35	0.1	0.32	0.1	0.23	0.05	0.34	0.02	4.21875
dt_CBC_DIFF_2.0_all	0.89	0.04	0.1	0.01	0.71	0.03	0.61	0.03	0.34	0.06	1.35	0.1	0.33	0.09	0.23	0.05	0.34	0.02	4.090909091
dt_CBC_DIFF_CPD_2.0_rfe	0.87	0.05	0.1	0.01	0.71	0.04	0.62	0.02	0.36	0.05	1.37	0.09	0.35	0.11	0.23	0.04	0.35	0.02	3.914285714
dt_CBC_DIFF_CPD_2.0_boruta	0.87	0.05	0.1	0.01	0.71	0.04	0.62	0.02	0.36	0.05	1.37	0.09	0.35	0.11	0.23	0.04	0.35	0.02	3.914285714
dt_CBC_DIFF_CPD_2.0_all	0.87	0.04	0.1	0.01	0.71	0.04	0.62	0.02	0.36	0.05	1.37	0.09	0.36	0.11	0.23	0.05	0.34	0.02	3.805555556
dt_CBC_DIFF_CPD_2.5_all	0.87	0.05	0.1	0.01	0.71	0.04	0.62	0.02	0.37	0.04	1.37	0.08	0.36	0.12	0.23	0.04	0.34	0.02	3.805555556
dt_CBC_DIFF_3.0_rfe	0.88	0.06	0.1	0.02	0.71	0.04	0.61	0.05	0.33	0.13	1.37	0.23	0.35	0.11	0.22	0.1	0.34	0.03	3.914285714
dt_CBC_DIFF_3.0_boruta	0.88	0.06	0.1	0.02	0.71	0.04	0.61	0.05	0.33	0.13	1.37	0.23	0.35	0.11	0.22	0.1	0.34	0.03	3.914285714
dt_CBC_DIFF_3.0_all	0.88	0.06	0.1	0.02	0.71	0.04	0.61	0.05	0.34	0.13	1.37	0.25	0.36	0.12	0.22	0.11	0.34	0.04	3.805555556
dt_CBC_DIFF_CPD_3.5_rfe	0.87	0.05	0.1	0.01	0.71	0.04	0.6	0.03	0.33	0.07	1.31	0.11	0.39	0.11	0.2	0.06	0.33	0.02	3.358974359
dt_CBC_DIFF_CPD_3.5_boruta	0.87	0.05	0.1	0.01	0.71	0.04	0.6	0.03	0.33	0.07	1.31	0.11	0.39	0.11	0.2	0.06	0.33	0.02	3.358974359
dt_CBC_DIFF_3.5_rfe	0.92	0.06	0.09	0.01	0.71	0.05	0.59	0.05	0.26	0.12	1.26	0.16	0.29	0.17	0.17	0.09	0.33	0.03	4.344827586
dt_CBC_DIFF_3.5_boruta	0.92	0.06	0.09	0.01	0.71	0.05	0.59	0.05	0.26	0.12	1.26	0.16	0.29	0.17	0.17	0.09	0.33	0.03	4.344827586
dt_CBC_DIFF_CPD_3.0_rfe	0.86	0.06	0.1	0.01	0.7	0.05	0.61	0.03	0.35	0.08	1.35	0.14	0.38	0.11	0.22	0.06	0.34	0.02	3.552631579
dt_CBC_DIFF_CPD_3.0_boruta	0.86	0.06	0.1	0.01	0.7	0.05	0.61	0.03	0.35	0.08	1.35	0.14	0.38	0.11	0.22	0.06	0.34	0.02	3.552631579
dt_CBC_DIFF_CPD_3.0_all	0.86	0.05	0.1	0.01	0.7	0.04	0.61	0.03	0.35	0.08	1.34	0.14	0.4	0.1	0.21	0.06	0.34	0.02	3.35
dt_CBC_DIFF_CPD_3.5_all	0.87	0.05	0.1	0.01	0.7	0.04	0.6	0.03	0.33	0.07	1.3	0.12	0.41	0.11	0.2	0.06	0.33	0.02	3.170731707
dt_CBC_DIFF_3.5_all	0.91	0.06	0.09	0.01	0.7	0.05	0.59	0.04	0.26	0.12	1.25	0.15	0.3	0.17	0.17	0.09	0.33	0.02	4.166666667
